# Supplementary material for: Analysis of Electrocardiographic Criteria of Right Ventricular Hypertrophy in Patients with Chronic Thromboembolic Pulmonary Hypertension before and after Balloon Pulmonary Angioplasty
Source: J Clin Med. 2023 Jun 21;12(13):4196. doi: 10.3390/jcm12134196 (PMC10342268; doi:10.3390/jcm12134196)
Supplement: Supplementary file 1 [file jcm-12-04196-s001.zip]

Archive with 1 entries (1 files):
- jcm-2423634-supplementary.pdf
